# Supplementary material for: Intrapersonal Stability of Plasma Metabolomic Profiles over 10 Years among Women
Source: Metabolites. 2022 Apr 20;12(5):372. doi: 10.3390/metabo12050372 (PMC9147746; doi:10.3390/metabo12050372)
Supplement: Supplementary file 1 [file metabolites-12-00372-s001.zip]

Archive with 2 entries (2 files):
- Supplementary_figure.zip
- supplementary_tables.zip
